# Supplementary material for: Genomic Insights into Local Adaptation and Evolutionary Trajectories of Propylea japonica
Source: Biomolecules. 2026 Mar 12;16(3):421. doi: 10.3390/biom16030421 (PMC13023841; doi:10.3390/biom16030421)
Supplement: Supplementary file 1 [file biomolecules-16-00421-s001.zip]

Archive with 2 entries (2 files):
- biomolecules-4124465-Supplementary_Figures.pdf
- biomolecules-4124465-Supplementary_Tables.xlsx
