# Supplementary material for: Genomic Insights into Local Adaptation and Evolutionary Trajectories of Propylea japonica
Source: Biomolecules. 2026 Mar 12;16(3):421. doi: 10.3390/biom16030421 (PMC13023841; doi:10.3390/biom16030421)
Supplement: Supplementary file 1 [file biomolecules-16-00421-s001.zip › biomolecules-4124465-Supplementary_Tables.xlsx]

## Sheet: Table S1
Table S1 The information of sample collection
Region (Code)	Population code	Collection location	Collection time	Latitude (°N)	Longitude (°E)	Number
Northern group (G1)	HENL	Luohe, Henan	2017.6.24	33.584	114.012	6
	HENA	Anyang, Henan	2017.8.31	36.062	114.355	6
	HBZ	Shijiazhuang, Hebei	2017.6.18	37.76	114.676	6
	HBN	Nangong, Hebei	2017.6.18	37.341	115.342	2
	SD	Dezhou, Shandong	2017.6.14	37.783	118	7
	SX	Taiyuan, Shanxi	2018.8.9	37.782	112.653	6
	SHXX	Xi'an, Shaanxi	2018.7.28	34.109	108.939	6
	SHXY	Yan'an, Shaanxi	2018.8.1	36.491	109.451	6
	GS	Lanzhou, Gansu	2018.8.7	36.067	103.75	6
	NX	Yinchuan, Ningxia	2018.8.4	38.382	106.095	6
	LN	Jinzhou, Liaoning	2017.7.14	41.096	121.118	3
	NMGW	Bayannur, Inner mongolia	2017.7.28	40.932	107.426	3
	NMGS	Chifeng, Inner mongolia	2017.7.18	43.648	120.819	2
Southern group (G2)	YNC	Chuxiong, Yunnan	2018.1.2	25.725	101.887	8
	YNH	Honghe, Yunnan	2019.9.9	23.351	103.428	7
	JSY	Yangzhou, Jiangsu	2018.6.12	32.433	119.258	7
	JSH	Huaian, Jiangsu	2018.6.11	33.432	118.946	6
	AH	Hefei, Anhui	2018.6.14	31.698	117.447	6
	HUB	Wuhan, Hubei	2018.6.17	30.789	114.415	6
	JX	Nanchang, Jiangxi	2018.8.21	28.543	115.817	7
	ZJ	Hangzhou, Zhejiang	2018.8.18	30.352	120.299	6
	HUN	Changsha, Hunan	2018.8.23	28.275	113.171	6
	CQ	Chongqing	2018.7.23	29.557	106.366	6
	SC	Chengdu, Sichuan	2018.7.27	30.59	104.21	6
	HN	Haikou, Hainan	2019.5.3	19.94	110.485	7
	GD	Zhuhai, Guangdong	2019.4.26	22.225	113.356	6
	FJ	Fuzhou, Fujian	2019.4.30	25.871	119.36	8
Northern group (G3)	HLJ	Dongning, Heilongjiang	2018.6.24	44.041	131.175	3
	NMGB	Baotou, Inner mongolia	2017.7.25	40.575	110.528	6

## Sheet: Table S2
Table S2 Genome total reads and mapping rates of 166 Propylea japonica samples
Sample	Total reads	Mapped (%)
HENL1	42657594	94.36
HENL2	41404554	94.37
HENL3	46089142	94.64
HENL4	45730238	94.56
HENL5	48426230	94.23
HENL6	34928446	94.19
HENA1	49234074	94.11
HENA2	45294680	94.53
HENA3	46045928	94.11
HENA4	40075856	93.36
HENA5	39423874	94.77
HENA6	45790872	94.13
HBN1	40266244	94.37
HBN2	43414874	93.41
HBZ1	35129112	94.43
HBZ2	40516564	94.62
HBZ3	45249288	92.99
HBZ4	44172896	93.58
HBZ5	39650540	94.63
HBZ6	44759776	94.4
CQ1	46180234	94.29
CQ2	41459376	94.03
CQ3	41742050	94.24
CQ4	37878030	93.43
CQ5	39255506	94.3
CQ6	43974626	94.38
SC1	41241180	94.09
SC2	40674730	75.92
SC3	56806302	94.06
SC4	39764156	93.26
SC5	45364350	94.36
SC6	41292812	94
LN1	48001560	93.21
LN2	43711300	94.63
LN3	51281056	94.36
NX1	57947036	94.44
NX2	48904574	94.61
NX3	41829166	93.56
NX4	36249758	94.32
NX5	45461626	94.31
NX6	41453276	94.43
GS1	47890834	94.35
GS2	50373464	94.32
GS3	39417826	93.89
GS4	34926434	94.23
GS5	46373530	93.96
GS6	44106284	92.4
NMGW1	40378350	94.53
NMGW2	49612880	94.3
NMGW3	42391484	94.09
NMGB1	38764298	82.75
NMGB2	43713094	90.63
NMGB3	36688336	86.2
NMGB4	44398860	73.51
NMGB5	38719864	90.2
NMGB6	37053918	90.23
SD1	41528970	94.72
SD2	43385108	94.53
SD3	46639670	94.36
SD4	40317826	94.7
SD5	41866294	94.63
SD6	42270528	93.95
SD7	43318288	94.26
YNC1	37156398	90.66
YNC2	48797980	94.35
YNC3	36337706	91.68
YNC4	34532738	94.27
YNC5	41620930	93.88
YNC6	41270092	92.98
YNC7	55451616	92.59
YNC8	55211866	93.45
JSY1	34685384	94.32
JSY2	47250092	94.25
JSY3	49235436	94.35
JSY4	40110450	93.53
JSY5	44538018	94.21
JSY6	55030534	94.33
JSY7	47476898	94.09
JX1	42404678	93.84
JX2	46440710	94.02
JX3	50237952	93.71
JX4	44049312	93.9
JX5	43502870	94.11
JX6	51616560	83.38
JX7	43860186	93.47
YNH1	45913718	93.43
YNH2	40394720	88.62
YNH3	42186608	71.21
YNH4	47931202	91.3
YNH5	40133798	94.29
YNH6	42796506	94.15
YNH7	34221230	69.75
HN1	51240008	94.06
HN2	43019296	93.87
HN3	48575066	94.06
HN4	41746054	94
HN5	41679364	94.04
HN6	61252162	92.91
HN7	46992180	94
GD1	52584488	94.08
GD2	46521364	92.81
GD3	38597260	93.72
GD4	46010052	94.01
GD5	49201050	93.81
GD6	48423686	93.88
FJ1	41684556	93.96
FJ2	48890188	94.18
FJ3	39347304	93.98
FJ4	47736892	94
FJ5	56712192	94.15
FJ6	52367556	94.01
FJ7	50090814	93.93
FJ8	51172510	93.76
HUN1	43457468	94.23
HUN2	35725158	94.09
HUN3	37507754	94.07
HUN4	39549580	94.17
HUN5	44058762	94.1
HUN6	44194350	93.78
JSH1	49477962	94.09
JSH2	50367498	94.26
JSH3	41991466	94.15
JSH4	44122198	94.43
JSH5	47193984	94.39
JSH6	61518932	94.3
AH1	49978416	94.18
AH2	36738344	83.82
AH3	43782452	94.2
AH4	43228396	94.46
AH5	38177118	94.17
AH6	49862292	88.95
HUB1	40664998	94.31
HUB2	41813610	94.4
HUB3	48259304	94.34
HUB4	41424426	94.39
HUB5	44125780	94.08
HUB6	39051226	94.5
HLJ1	51018726	89.65
HLJ2	49171036	93.5
HLJ3	46829414	93.35
NMGS1	51837220	94.46
NMGS2	56669924	94.49
SX1	46674634	94.43
SX2	40024080	94.09
SX3	49707440	94.37
SX4	49983346	94.28
SX5	44481152	94.37
SX6	53350870	94.3
SHXX1	54936914	93.16
SHXX2	51992774	94.4
SHXX3	38255524	93.49
SHXX4	46717616	94.76
SHXX5	43923372	94.46
SHXX6	40454796	94.1
SHXY1	52841628	94.23
SHXY2	49968114	94.32
SHXY3	46087164	94.42
SHXY4	40088344	94.47
SHXY5	41024572	92.57
SHXY6	48325668	93.29
ZJ1	46322814	94.16
ZJ2	47917364	82.91
ZJ3	43082242	94.05
ZJ4	41325730	93.73
ZJ5	47522572	94.18
ZJ6	44395294	90.98

## Sheet: Table S3
Table S3 The SNPs annotation information
Region	Type	HENL1	HENL2	HENL3	HENL4	HENL5	HENL6	HENA1	HENA2	HENA3	HENA4	HENA5	HENA6	HBN1	HBN2	HBZ1	HBZ2	HBZ3	HBZ4	HBZ5	HBZ6	CQ1	CQ2	CQ3	CQ4	CQ5	CQ6	SC1	SC2	SC3	SC4	SC5	SC6	LN1	LN2	LN3	NX1	NX2	NX3	NX4	NX5	NX6	GS1	GS2	GS3	GS4	GS5	NMGW1	NMGW2
	Intergenic	99514	98887	106997	108213	106411	93374	111109	101863	102617	98665	101091	109553	96345	100935	91349	94960	102761	94840	94467	105497	103484	103390	99758	93041	99175	102869	93295	85069	112288	97117	103178	103960	100704	93685	104885	119585	108974	104612	100149	106100	103096	113865	115136	101386	95654	112783	103359	112069
	Intragenic	196	227	212	261	245	186	206	245	239	184	226	240	222	207	228	198	240	218	218	237	255	234	226	211	246	230	200	178	255	209	234	243	191	227	213	256	243	237	265	246	250	264	273	190	253	281	263	245
	Intron	25169	25169	27216	27775	26994	23345	28952	26345	26725	26075	25966	28796	24934	25529	23735	25045	26080	25391	24379	26779	26806	27039	25573	23903	25894	25919	23994	21696	28812	25106	25919	26576	25920	24146	26931	31134	28897	27262	25981	27496	27245	29703	30977	26306	25196	29240	26848	29179
	Upstream	3682	3786	3938	4029	4006	3488	4237	3777	3944	3821	3810	3991	3730	3886	3577	3769	3908	3856	3628	3917	4007	3940	3762	3480	3810	3806	3600	3481	4247	3814	3915	4006	3876	3673	4101	4261	4217	4005	3840	3989	3777	4351	4277	3830	3661	4372	4097	4314
	Downstream	3983	3827	4031	4178	4182	3842	4227	4040	4112	3983	3968	4170	3767	3926	3614	3729	4191	4009	3711	4186	4217	4209	4021	3833	4079	4092	3821	3347	4450	3983	4146	4129	3995	3842	4253	4558	4345	4229	4028	4110	4049	4413	4497	3989	3806	4442	3906	4294
	UTR 5 prime	454	482	487	476	485	436	494	491	494	498	474	495	494	478	474	465	491	548	450	488	539	534	495	482	540	505	484	457	561	483	529	521	485	459	537	566	508	492	468	507	503	550	528	472	484	587	534	520
	UTR 3 prime	1081	1126	1164	1160	1183	1101	1144	1099	1189	1169	1093	1182	1065	1088	1052	1054	1181	1215	1080	1177	1245	1155	1178	1101	1087	1140	1096	1020	1214	1133	1148	1202	1115	1128	1228	1266	1207	1252	1126	1261	1111	1247	1251	1143	1127	1382	1192	1217
	Splice site acceptor	50	51	64	51	47	50	61	57	58	43	54	44	47	48	44	47	54	54	49	49	69	61	63	52	58	54	59	34	64	60	46	48	55	54	50	62	56	56	50	54	62	62	65	56	53	50	59	45
	Splice site donor	6	10	7	15	13	9	8	8	10	11	10	8	9	9	4	7	10	8	8	6	9	8	10	7	9	8	8	13	10	13	6	14	7	6	9	7	6	8	9	10	7	12	9	7	7	9	8	9
	Splice site region	592	584	646	608	652	553	631	584	615	579	572	602	589	570	558	595	603	615	580	640	648	634	620	609	615	615	597	537	666	591	627	604	605	578	657	647	655	624	570	635	597	630	671	536	609	679	604	686
	Start gained	103	111	119	112	128	120	103	97	116	95	112	110	128	90	99	109	97	122	100	113	105	116	103	105	92	102	99	98	114	105	98	104	102	103	120	121	120	106	100	109	105	118	117	115	97	130	100	122
CDS	Start lost	3	1	2	2	2	2	2	3	3	0	3	3	3	3	4	4	2	3	4	2	1	4	3	2	3	1	1	0	3	0	0	1	0	4	2	3	3	1	2	1	3	2	1	4	2	3	1	3
CDS	Non synonymous start	0	1	0	0	0	1	0	0	0	0	0	0	0	0	0	0	0	0	0	1	1	0	1	0	0	1	0	0	1	0	0	1	1	0	0	0	0	0	1	0	0	0	0	0	0	0	0	0
CDS	Synonymous coding	11385	11724	11739	12131	12537	11275	12229	11872	12331	12127	11522	12078	11532	11634	11283	11445	12032	12353	11231	12203	12359	12292	11958	11479	11945	11742	11730	11132	12951	12045	12285	12283	12084	11658	12505	13082	12456	12093	11530	12220	11750	12834	12693	11888	11489	13244	12218	12518
CDS	Non synonymous coding	10415	10898	10897	11008	11269	10266	11209	10689	11229	11117	10518	11172	10346	10630	10217	10229	10987	11357	10082	11283	11511	11308	10839	10355	10954	10901	10650	9994	11936	10935	11301	11090	10873	10311	11355	11955	11461	11190	10461	11287	10711	11705	11648	10812	10634	12233	10957	11520
CDS	Synonymous stop	131	144	143	141	141	112	138	134	134	125	132	139	129	121	124	124	140	143	117	138	146	133	129	136	125	126	137	128	135	117	123	142	131	125	138	154	144	164	129	145	123	136	140	141	145	152	147	154
CDS	Stop gained	1326	1315	1381	1367	1426	1253	1375	1367	1378	1343	1281	1344	1302	1329	1279	1291	1355	1356	1250	1373	1431	1366	1316	1304	1376	1354	1311	1282	1501	1323	1387	1388	1314	1280	1405	1463	1452	1382	1293	1337	1309	1411	1437	1345	1312	1523	1361	1410
CDS	Stop lost	948	1011	1027	964	1054	921	1032	1009	1044	988	969	979	940	947	960	993	1006	1045	952	1050	1063	1007	951	943	971	970	1003	902	1089	1019	1036	1013	1001	969	1076	1104	1009	1010	971	1060	972	1043	1035	996	992	1105	1038	1070
[truncated: 117 more columns]

## Sheet: Table S4
Table S4 The Indels annotation information
Region	Type	HENL1	HENL2	HENL3	HENL4	HENL5	HENL6	HENA1	HENA2	HENA3	HENA4	HENA5	HENA6	HBN1	HBN2	HBZ1	HBZ2	HBZ3	HBZ4	HBZ5	HBZ6	CQ1	CQ2	CQ3	CQ4	CQ5	CQ6	SC1	SC2	SC3	SC4	SC5	SC6	LN1	LN2	LN3	NX1	NX2	NX3	NX4	NX5	NX6	GS1	GS2	GS3	GS4	GS5	NMGW1	NMGW2
	Intergenic	177730	179434	189335	188275	192247	165658	191233	186087	185663	173907	177317	185280	173558	180790	165826	172884	185934	177412	169739	187472	183162	183708	176733	167623	176190	181137	172219	153273	200539	173888	185863	183155	181356	172588	190395	200567	185998	172938	170887	175339	172238	190995	189373	170276	159778	188028	173446	184913
	Intragenic	412	420	412	467	469	393	433	434	449	407	403	443	408	426	413	401	450	430	398	454	443	401	410	407	408	433	417	359	478	423	426	443	431	419	461	464	449	448	415	456	409	474	457	382	434	436	429	446
	Intron	51927	51453	54204	54838	55639	47663	56233	54580	54495	51575	51461	54549	51212	52855	49293	51625	54049	52915	50210	54942	53072	54120	51749	48531	51801	52010	50154	45474	57840	51272	53804	53329	53438	50652	55925	58438	55276	51283	49954	52310	51807	56655	56870	50330	48464	55047	51443	55140
	Upstream	5576	5691	5836	5932	5975	4961	5940	5820	5924	5530	5717	5725	5570	5682	5228	5517	5806	5724	5345	5841	5684	5676	5649	5287	5361	5471	5348	4966	6182	5537	5731	5787	5643	5603	6030	6161	5820	5462	5290	5544	5366	6053	5871	5290	5199	5920	5574	5987
	Downstream	5486	5402	5622	5834	5875	5046	5859	5785	5821	5405	5507	5853	5319	5562	5166	5213	5625	5571	5330	5859	5587	5794	5479	5203	5513	5536	5356	4804	6261	5476	5780	5617	5578	5379	5954	6138	5842	5509	5449	5456	5535	5862	5887	5175	5216	5993	5399	5680
	UTR 5 prime	852	848	885	848	870	793	901	867	900	886	848	872	819	839	850	850	878	850	779	918	862	847	861	827	839	871	851	786	951	850	886	863	883	857	886	901	875	866	808	881	797	905	889	809	824	915	836	878
	UTR 3 prime	2048	1997	2080	2159	2179	1909	2097	2089	2193	2083	1941	2078	1977	1987	1916	1989	2069	2186	1937	2105	2133	2103	2069	1945	2001	1963	2025	1895	2293	2037	2136	2139	2080	1929	2146	2205	2160	2067	1953	2124	2002	2198	2159	2061	1985	2318	2087	2118
	Splice site acceptor	30	28	41	30	35	27	28	32	30	27	28	30	29	25	26	29	35	30	29	39	32	37	33	31	35	34	38	35	46	36	33	33	30	28	37	36	33	30	24	28	28	39	32	28	27	41	26	31
	Splice site donor	53	52	47	55	57	43	56	53	47	46	47	56	42	45	53	44	51	49	44	48	50	49	50	48	48	52	49	48	52	56	52	63	57	50	52	58	49	40	47	38	49	49	54	39	48	51	41	51
	Splice site region	784	775	810	793	829	744	806	768	819	795	737	782	723	731	763	778	834	806	767	823	835	827	814	754	813	790	779	751	881	763	812	790	797	770	838	889	818	751	728	790	771	833	827	736	727	827	760	831
CDS	Start gained	17	14	11	11	12	13	14	17	13	17	13	16	10	15	12	15	20	15	12	12	10	10	13	11	13	13	11	10	14	14	17	18	15	17	12	12	14	13	13	11	12	16	11	12	13	16	16	16
CDS	Start lost	1346	1389	1410	1433	1470	1270	1489	1453	1491	1435	1343	1406	1341	1396	1341	1387	1519	1485	1373	1435	1453	1460	1402	1385	1444	1445	1420	1324	1580	1386	1481	1430	1380	1402	1562	1515	1464	1303	1309	1357	1330	1435	1446	1282	1272	1411	1338	1399
CDS	Non synonymous start	87	88	93	84	95	80	82	86	77	96	77	70	81	85	80	85	72	87	71	99	86	93	80	84	90	86	77	55	84	83	88	96	78	90	85	87	101	84	74	88	87	88	91	75	73	97	91	87
CDS	Synonymous coding	110	99	123	111	117	107	121	111	115	103	99	108	113	117	114	103	120	124	104	101	119	108	110	110	110	99	110	98	115	111	101	100	105	99	119	120	116	119	112	120	112	119	131	117	111	114	116	110
CDS	Non synonymous coding	44	40	48	57	58	49	45	43	55	46	39	45	38	58	45	33	51	56	45	43	57	35	54	39	43	49	46	40	47	43	41	50	49	44	51	47	42	38	45	46	40	59	45	44	43	57	46	57
CDS	Synonymous stop	25	31	35	45	34	29	32	33	37	33	32	35	38	32	34	35	30	35	32	37	30	31	31	31	26	30	26	29	31	34	34	35	35	34	37	35	28	25	35	36	33	33	37	34	28	39	31	34
CDS	Stop gained	48	50	49	46	45	44	46	45	51	48	50	52	53	45	49	45	59	50	49	48	58	53	44	49	46	55	51	37	59	44	54	45	48	47	59	48	59	48	50	45	40	51	47	44	44	50	40	50
CDS	Stop lost	30	29	38	36	34	30	35	42	34	39	27	29	36	40	24	31	40	33	36	34	40	39	38	36	35	30	38	34	42	36	36	38	33	35	31	32	36	33	33	31	37	41	36	34	31	42	31	32
[truncated: 117 more columns]

## Sheet: Table S5
Table S5 The genetic parameters of each population/group
Code	Segregating sites (n)	Pi (π × 10-5)	Watterson's theta (θW × 10-5)	Fu and Li's F*	Fu and Li's D*	Fu and Li's T (× 10-5)	Tajima's D
HENL	89981	3.9794	3.7374	0.5336	0.423	2.8294	0.2849
HENA	89440	3.9595	3.7142	0.529	0.4162	2.8302	0.2906
HBZ	91246	3.9858	3.8008	0.4458	0.3336	3.0724	0.2221
HBN	50458	3.5756	3.5135	—	—	3.0735	—
SD	92376	3.911	3.6435	0.5849	0.48	2.6305	0.3416
SX	92743	4.065	3.8436	0.4669	0.3551	3.0742	0.2393
SHXX	93302	4.1007	3.8763	0.5125	0.41	2.9693	0.2534
SHXY	92020	4.1238	3.8345	0.5746	0.4507	2.8327	0.354
GS	87249	4.1257	3.8891	0.5355	0.4222	2.9802	0.2634
NX	89757	4.0211	3.7464	0.5846	0.4678	2.7329	0.3524
LN	66085	3.7878	3.6642	0.4801	0.3703	3.177	-0.1902
NMGW	65967	3.8861	3.7008	0.6194	0.5061	2.9267	0.024
NMGS	56367	3.9991	3.9025	—	—	3.3129	—
YNC	98851	4.053	3.7408	0.6557	0.5962	2.5147	0.298
YNH	86043	3.7128	3.4321	0.6213	0.5479	2.4031	0.3077
JSY	96618	4.0306	3.8062	0.4947	0.3915	2.945	0.2687
JSH	92864	4.1373	3.8154	0.5908	0.4822	2.7837	0.3235
AH	88963	3.9285	3.7067	0.522	0.413	2.8246	0.2777
HUB	88713	3.9013	3.6896	0.4857	0.3714	2.902	0.2565
JX	92269	3.8844	3.6305	0.5143	0.4015	2.797	0.3135
ZJ	91640	3.9756	3.8027	0.4167	0.3087	3.1402	0.1873
HUN	89672	3.9641	3.7354	0.549	0.4468	2.7741	0.2832
CQ	91667	3.9901	3.8147	0.4242	0.3135	3.1342	0.2042
SC	88964	3.9407	3.7005	0.525	0.4091	2.8292	0.2935
HN	93898	3.9964	3.7051	0.6345	0.5374	2.558	0.3678
GD	87525	3.8776	3.6315	0.5336	0.4213	2.76	0.2944
FJ	95680	3.9339	3.6019	0.668	0.5674	2.4401	0.4135
HLJ	64074	3.9672	3.7537	0.678	0.7982	2.8129	-0.9593
NMGB	34432	1.5888	1.5309	0.4318	0.5094	1.259	0.1305
Northern group (G1)	123993	4.1656	2.7591	2.792	2.9182	8.7207	1.6983
Southern group (G2)	123088	4.093	2.6757	2.8431	2.9939	1.099	1.7464
Northern group (G3)	36357	1.5924	1.5321	0.4211	0.5401	1.2493	0.0636
Note: "—" indicates invalid value.

## Sheet: Table S6
Table S6 The effective population sizes (Ne) and the number of migrants per generation (M) among Propylea japonica across different geographical regions
Region	Ne	G1→	G2→	G3→
Northern group (G1)	426209396	0	4.5704	4.0479
Northern group (G2)	423741284	4.5938	0	4.2571
Southern group (G3)	372958546	3.7114	3.503	0

## Sheet: Table S7
Table S7 The GO terms are selected for South China populations (G2) based on the top 1% threshold, (Fst and θπ, G1/G2).
GO ID	Term	Annotated	Significant	Expected	KS
Biological process
GO:0030537	larval behavior	13	1	0.01	0.0091
GO:0008345	larval locomotory behavior	11	1	0.01	0.0187
GO:0008152	metabolic process	3876	2	2.68	0.035
Molecular function
GO:0046872	metal ion binding	1119	1	1.58	0.0014
GO:0016810	hydrolase activity, acting on carbon-nitrogen (but not peptide) bonds	42	1	0.06	0.0183

## Sheet: Table S8
Table S8 The GO terms are selected for South China populations (G2) based on the top 5% threshold (Fst and θπ, G1/G2).
GO ID	Term	Annotated	Significant	Expected	KS
Biological process
GO:0006310	DNA recombination	23	1	0.43	0.007
GO:0030537	larval behavior	13	1	0.24	0.011
GO:0046068	cGMP metabolic process	19	1	0.36	0.0142
GO:0006182	cGMP biosynthetic process	19	1	0.36	0.0142
GO:0023014	signal transduction by phosphorylation	38	1	0.72	0.0159
GO:0009190	cyclic nucleotide biosynthetic process	43	2	0.81	0.0295
GO:0009187	cyclic nucleotide metabolic process	43	2	0.81	0.0295
GO:0007498	mesoderm development	33	1	0.62	0.0306
GO:1901135	carbohydrate derivative metabolic process	507	11	9.54	0.0481
Celluler component
GO:0000314	organellar small ribosomal subunit	19	1	0.4	0.0268
GO:0005763	mitochondrial small ribosomal subunit	19	1	0.4	0.0268
GO:0000313	organellar ribosome	38	1	0.8	0.0433
GO:0005761	mitochondrial ribosome	38	1	0.8	0.0433
GO:0044452	nucleolar part	9	2	0.19	0.0465
Molecular function
GO:0020037	heme binding	46	3	0.89	0.0044
GO:0046914	transition metal ion binding	451	9	8.77	0.0088
GO:0016810	hydrolase activity, acting on carbon-nitrogen (but not peptide) bonds	42	2	0.82	0.0117
GO:0016849	phosphorus-oxygen lyase activity	39	2	0.76	0.0148
GO:0004383	guanylate cyclase activity	19	1	0.37	0.0165
GO:0016829	lyase activity	139	3	2.7	0.0229
GO:0051287	NAD binding	32	1	0.62	0.0248
GO:0008270	zinc ion binding	372	7	7.23	0.0254
GO:0004722	protein serine/threonine phosphatase activity	16	1	0.31	0.0256
GO:0019208	phosphatase regulator activity	10	1	0.19	0.0256
GO:0016209	antioxidant activity	35	2	0.68	0.0286
GO:0042578	phosphoric ester hydrolase activity	186	3	3.62	0.035
GO:0004721	phosphoprotein phosphatase activity	97	2	1.89	0.0351
GO:0016788	hydrolase activity, acting on ester bonds	353	5	6.86	0.0476

## Sheet: Table S9
Table S9 List and annotation of genes exhibiting genomic signatures of selection based on the top 1% threshold (Fst and θπ, G1/G2).
Databases	Accession number	E value	Identity	Score	Annotation
Nr database
EVM0003948.1	gi|642920570|ref|XP_008192465.1|	1.81088e-157	242/352(68.75)	457	PREDICTED: synaptotagmin 1 isoform X1 [Tribolium castaneum]
EVM0003949.1	gi|189240482|ref|XP_001810067.1|	4.22015e-29	56/84(66.67)	108	PREDICTED: uncharacterized protein LOC100142376 [Tribolium castaneum]
EVM0004281.1	gi|33113213|gb|AAP94193.1|	3.92702e-108	179/456(39.25)	338	cytochrome P450 monooxygenase [Tribolium castaneum]
EVM0006741.1	gi|642931136|ref|XP_967600.2|	8.12911e-14	58/186(31.18)	77	PREDICTED: DNA-directed RNA polymerase, mitochondrial [Tribolium castaneum]
EVM0000011.1	gi|270005566|gb|EFA02014.1|	1.56493e-72	144/180(80.00)	236	hypothetical protein TcasGA2_TC007637 [Tribolium castaneum]
EVM0007768.1	gi|642923176|ref|XP_008193641.1|	1.14936e-123	207/406(50.99)	383	PREDICTED: kinesin-like protein subito isoform X2 [Tribolium castaneum]
EVM0008599.1	gi|91091730|ref|XP_967397.1|	1.30164e-77	213/524(40.65)	273	PREDICTED: putative leucine-rich repeat-containing protein DDB_G0290503 [Tribolium castaneum]
EVM0008872.1	gi|160333785|ref|NP_001103903.1|	0	387/482(80.29)	830	chitin deacetylase 4 precursor [Tribolium castaneum]
EVM0000474.1	gi|156553819|ref|XP_001605862.1|	3.55775e-37	61/80(76.25)	127	PREDICTED: LYR motif-containing protein 5 [Nasonia vitripennis]
EVM0012183.1	gi|642915467|ref|XP_008190631.1|	3.82924e-33	81/179(45.25)	124	PREDICTED: intraflagellar transport protein 43 homolog [Tribolium castaneum]
EVM0012274.1	gi|189236649|ref|XP_969256.2|	4.52836e-105	143/192(74.48)	310	PREDICTED: TATA-box-binding protein isoform X2 [Tribolium castaneum]
EVM0014222.1	gi|33113213|gb|AAP94193.1|	4.72935e-74	149/451(33.04)	248	cytochrome P450 monooxygenase [Tribolium castaneum]
EVM0000878.1	gi|546683557|gb|ERL93355.1|	0	832/1036(80.31)	1706	hypothetical protein D910_10647, partial [Dendroctonus ponderosae]
EVM0016336.1	gi|642912435|ref|XP_008193356.1|	0	327/663(49.32)	651	PREDICTED: uncharacterized protein LOC658166 [Tribolium castaneum]
EVM0017930.1	gi|642920711|ref|XP_008192531.1|	2.43133e-69	170/377(45.09)	230	PREDICTED: uncharacterized protein LOC103312793 isoform X1 [Tribolium castaneum]
EVM0001351.1	gi|642937237|ref|XP_008198751.1|	0	527/924(57.03)	871	PREDICTED: zinc finger protein 1 isoform X4 [Tribolium castaneum]
EVM0002592.1	gi|270005155|gb|EFA01603.1|	2.24345e-87	144/265(54.34)	277	hypothetical protein TcasGA2_TC007168 [Tribolium castaneum]
Nt database
EVM0003948.1	ref|XM_008194243.1|	2e-147	564/758(74.41)	531	PREDICTED: Tribolium castaneum synaptotagmin 1 (Syt1), transcript variant X1, mRNA
EVM0003949.1	ref|XM_001810015.2|	4e-09	73/96(76.04)	69.8	PREDICTED: Tribolium castaneum uncharacterized LOC100142376 (LOC100142376), mRNA
EVM0004281.1	gb|KF886536.1|	3e-26	140/186(75.27)	129	Propylea japonica cytochrome P450 4ED1 (CYP4ED1) mRNA, complete cds
EVM0000011.1	gb|DQ452570.1|	9e-47	283/398(71.11)	196	Onthophagus taurus dachshund (dac) mRNA, partial cds
EVM0007768.1	ref|XM_008195419.1|	5e-17	137/192(71.35)	98.7	PREDICTED: Tribolium castaneum kinesin A (LOC657649), transcript variant X2, mRNA
EVM0008599.1	gb|APGK01020630.1|	6e-19	169/243(69.55)	105	Dendroctonus ponderosae Seq01020640, whole genome shotgun sequence
EVM0008872.1	ref|XM_006617168.1|	0	950/1293(73.47)	746	PREDICTED: Apis dorsata uncharacterized LOC102672538 (LOC102672538), mRNA
EVM0000474.1	ref|XM_001605812.3|	3e-29	176/243(72.43)	136	PREDICTED: Nasonia vitripennis LYR motif-containing protein 5 (LOC100115117), mRNA
EVM0012274.1	gb|KC190028.1|	4e-64	336/464(72.41)	253	Leptinotarsa decemlineata TATA-box-binding protein 1 mRNA, partial cds
EVM0014222.1	ref|XM_002428194.1|	1e-17	82/100(82.00)	100	Pediculus humanus corporis cytochrome P-450, putative, mRNA
EVM0000878.1	ref|XM_008194677.1|	0	2105/3025(69.59)	1292	PREDICTED: Tribolium castaneum ankyrin repeat and BTB/POZ domain-containing protein 2 (LOC661758), mRNA
EVM0016336.1	ref|XM_002061851.1|	2e-29	234/332(70.48)	140	Drosophila willistoni GK17240 (Dwil\GK17240), mRNA
EVM0017930.1	ref|XM_008194310.1|	6e-15	179/257(69.65)	91.5	PREDICTED: Tribolium castaneum uncharacterized LOC103312793 (LOC103312793), transcript variant X2, mRNA
EVM0001351.1	ref|XM_008200529.1|	1e-116	530/719(73.71)	430	PREDICTED: Tribolium castaneum zinc finger protein 1 (LOC100141776), transcript variant X4, mRNA
EVM0002592.1	ref|XM_001815539.2|	4e-29	191/264(72.35)	138	PREDICTED: Tribolium castaneum gastrula zinc finger protein XlCGF28.1 (LOC100142467), mRNA

## Sheet: Table S10
Table S10 The GO terms are selected for North China populations (G3) based on the top 5% threshold (Fst and θπ, G1/G3)
GO ID	Term	Annotated	Significant	Expected	KS
Biological process
GO:0006555	methionine metabolic process	6	1	0.05	0.0012
GO:0009130	pyrimidine nucleoside monophosphate biosynthetic process	6	1	0.05	0.0024
GO:0000165	MAPK cascade	34	2	0.27	0.0034
GO:0044802	single-organism membrane organization	41	2	0.33	0.0068
GO:0043094	cellular metabolic compound salvage	13	1	0.1	0.0093
GO:0030537	larval behavior	13	1	0.1	0.0096
Molecular function
GO:0051287	NAD binding	32	1	0.26	0.0067
GO:0046914	transition metal ion binding	451	4	3.69	0.0097
GO:0004702	receptor signaling protein serine/threonine kinase activity	8	1	0.07	0.0174
GO:0008270	zinc ion binding	372	4	3.04	0.0229
GO:0016788	hydrolase activity, acting on ester bonds	353	3	2.88	0.0238
GO:0005057	receptor signaling protein activity	17	1	0.14	0.0267
GO:0042578	phosphoric ester hydrolase activity	186	1	1.52	0.0299
GO:0016298	lipase activity	37	1	0.3	0.038

[truncated: 2 more sheets: Table S11, Sheet12]
